# Supplementary material for: C3: Consensus Cancer Driver Gene Caller
Source: Genomics Proteomics Bioinformatics. 2019 Aug 26;17(3):311–8. doi: 10.1016/j.gpb.2018.10.004 (PMC6818389; doi:10.1016/j.gpb.2018.10.004)
Supplement: Supplementary Table S2 [file mmc3.xlsx]

## Sheet: Table S2
Table S2 Detailed information of potential driver genes
Abbreviated name of cancer type	Full name of cancer type	No. of driver genes commony selected using all strategies	P value	Percentage of driver genes confirmed from CGC	Confirmed genes from CGC	Potential driver genes with literature evidence	Predicted driver genes without literature evidence yet
BLCA	Urothelial bladder cancer	2	1.86e-08	0.5	CHD4	PPP1CA
BRCA	Breast cancer	10	1.56e-44	1	GATA3, PIK3CA, TBX3, TP53, PTEN, MAP3K1, MAP2K4, RUNX1, FOXA1, CDH1
CESC	Cervical cancer	7	1.45e-36	0.714	NFE2L2, PIK3CA, MYO5A, NOTCH1, PDE4DIP	NDC80, PLCG2
CLL	Chronic lymphocytic leukemia	12	8.37e-72	0.33	TP53, SF3B1, NCOR1, ATM	CHD2, SAMHD1, RIPK1, ZMYM3, RPS15, NRCAM, SLIT3, PLXNA2
COAD	Colon adenocarcinoma	4	5.64e-17	1	APC, SMAD4, TP53, FBXW7
DLBCL	Diffuse large B-cell lymphoma	8	1.94e-41	0.5	CREBBP, CIITA, PICALM, HLA-A	TNF, SGK1, POU2F2	YTHDC1
ESCA	Esophageal cancer	4	5.66e-17	0.5	PTEN, ERBB3	DOCK2, EPB41L3
GBM	Glioblastoma multiforme	7	1.77e-30	0.571	TP53, PIK3CA, PIK3R1, EGFR	PIK3R2, SMARCA2	DSP
HNSC	Head and neck squamous cell carcinoma	4	5.64e-17	0.75	TP53, NOTCH1, EP300	EPHA2
KIRC	Kidney renal clear cell carcinoma	4	1.86e-21	1	VHL, TP53, PBRM1, BAP1
KIRP	Kidney renal papillary cell carcinoma	4	3.78e-20	0.5	SETD2, NFE2L2	RERE	PCF11
LAML	Acute Myeloid Leukemia	10	2.99e-60	0.8	FLT3, NRAS, TP53, NMT3A, U2AF1, PTPN11, TET2, RUNX1	SMC1A,SMC3
LGG	Liver hepatocellular carcinoma	7	3.13e-34	1	CIC, ATRX, PIK3CA, PIK3R1, NOTCH1, TP53, PTEN
LIHC	Lower Grade Glioma	4	1.98e-19	0.5	TP53, NFE2L2	RPS6KA3, SEC23A
LUAD	Lung adenocarcinoma	4	5.61e-17	0.75	KEAP1, TP53, BRAF	FBN2
LUSC	Lung squamous cell carcinoma	2	1.86e-08	0.5	TP53		CPS1
MB	Medulloblastoma	7	3.49e-40	0.857	TP53, PTCH1, PRKAR1A, PIK3CA, FBXW7, MYH9	ZMYM3
MESO	Mesothelioma	1	0.00193	1	TP53
MM	Multiple Myeloma	7	5.19206e-33	0.4285	BRAF, PRDM1, FGFR3	PTPRF, TRIP12, KALRN, MAP4K4
NBL	Neuroblastoma	4	3.4e-19	0.25	PTPN11	NEDD9, RORC	PEX5
OV	Ovarian serous cystadenocarcinoma	2	1.87e-08	1	TP53, CDK12	PRKRA
PAAD	Pancreatic ductal adenocarcinoma	4	1.06e-19	0.75	TP53, ATM, SMAD4	ZMYM3
PRAD	Prostate adenocarcinoma	4	2.63e-17	0.75	ATM, KDM6A, PTEN	RBBP5, PLOD1
SCLC	Stomach adenocarcinoma	4	6.63e-19	0.5	NTRK1, TP53
STAD	Small cell lung cancer	4	5.59e-17	1	PIK3CA, CDH1, TP53, TGFBR2
THCA	Papillary thyroid carcinoma	2	2.17397e-10	0.5	NRAS	EIF1AX
UCEC	Uterine corpus endometrial carcinoma	10	1.54e-44	0.8	PIK3CA, PIK3R1, FBXW7, PPP2R1A, PTEN, TP53, CHD4, ARID1A	SIN3A, TAF1
