# Supplementary material for: C3: Consensus Cancer Driver Gene Caller
Source: Genomics Proteomics Bioinformatics. 2019 Aug 26;17(3):311–8. doi: 10.1016/j.gpb.2018.10.004 (PMC6818389; doi:10.1016/j.gpb.2018.10.004)
Supplement: Supplementary Table S3 [file mmc4.xlsx]

## Sheet: Sheet1
Table S3 Literature evidence of potential driver genes
Gene name	Protein name	Title of supporting articles	PMID
PPP1CA	Serine/threonine-protein phosphatase PP1-alpha catalytic subunit	MiR-125b promotes cell migration and invasion by targeting PPP1CA-Rb signal pathways in gastric cancer, resulting in a poor prognosis.	25240408
		Prediction and diagnosis of bladder cancer recurrence based on urinary content of hTERT, SENP1, PPP1CA, and MCM5 transcripts.	21106093
NDC80	Kinetochore protein NDC80 homolog	NDC80 promotes proliferation and metastasis of colon cancer cells.	27173328
PLCG2	1-phosphatidylinositol 4,5-bisphosphate phosphodiesterase gamma-2	PLCG2 C2 domain mutations co-occur with BTK and PLCG2 resistance mutations in chronic lymphocytic leukemia undergoing ibrutinib treatment.	28366935
CHD2	Carbon-monoxide dehydrogenase Cdh2	Mutations in CHD2 cause defective association with active chromatin in chronic lymphocytic leukemia.	26031915
SAMHD1	Deoxynucleoside triphosphate triphosphohydrolase SAMHD1	SAMHD1 acetylation enhances its deoxynucleotide triphosphohydrolase activity and promotes cancer cell proliferation.	28978134
RIPK1	Receptor-interacting serine/threonine-protein kinase 1	Kinase-independent functions of RIPK1 regulate hepatocyte survival and liver carcinogenesis.	28628031
ZMYM3	Zinc finger MYM-type protein 3	BMI1 reprogrammed histone acetylation and enhances c-fos pathway via directly binding to Zmym3 in malignant myeloid progression.	24571310
RPS15	Ribosomal protein S15	Whole-exome sequencing in relapsing chronic lymphocytic leukemia: clinical impact of recurrent RPS15 mutations.	26675346
NRCAM	Neuronal cell adhesion molecule, 5	Positive feedback loops between NRCAM and major signaling pathways contribute to thyroid tumorigenesis.	27732334
SLIT3	Slit homolog 3 protein	Effects of SLIT3 silencing on the invasive ability of lung carcinoma A549 cells.	26045181
PLXNA2	Plexin-A2	Identification of novel TMPRSS2: ERG mechanisms in prostate cancer metastasis: involvement of MMP9 and PLXNA2.	23708657
TNF	Tumor necrosis factor	Herbal prescription, Danggui-Sayuk-Ga-Osuyu-Senggang-Tang, inhibits TNF-α-induced epithelial-mesenchymal transition in HCT116 colorectal cancer cells.	29115450
SGK1	Serine/threonine-protein kinase Sgk1	SGK1 is a critical component of an AKT-independent pathway essential for PI3K-mediated tumor development and maintenance.	29055016
POU2F2	POU domain, class 2, transcription factor 2	POU2F2-oriented network promotes human gastric cancer metastasis.	26019213
DOCK2	Dedicator of cytokinesis protein 2	DOCK2 interacts with FLT3 and modulates the survival of FLT3-expressing leukemia cells.	27748370
EPB41L3	Band 4.1-like protein 3	EPB41L3 suppresses esophageal squamous cell carcinoma invasion and inhibits MMP2 and MMP9 expression.	26916087
PIK3R2	Phosphatidylinositol 3-kinase regulatory subunit beta	Targeted depletion of PIK3R2 induces regression of lung squamous cell carcinoma.	27835880
SMARCA2	Probable global transcription activator SNF2L2	PRC2-mediated repression of SMARCA2 predicts EZH2 inhibitor activity in SWI/SNF mutant tumors.	29087303
EPHA2	Ephrin type-A receptor 2	Chimeric antigen receptor-modified T cells redirected to EPHA2 for the immunotherapy of non-small cell lung cancer.	29132013
RERE	Arginine-glutamic acid dipeptide repeats protein	Human RERE is localized to nuclear promyelocytic leukemia oncogenic domains and enhances apoptosis.	11331249
SMC1A	Structural maintenance of chromosomes protein 1A	SMC1A promotes growth and migration of prostate cancer in vitro and in vivo.	27667360
		SMC1A recruits tumor-associated-fibroblasts (TAFs) and promotes colorectal cancer metastasis.	27826041
		MiR-9 promotes apoptosis via suppressing SMC1A expression in GBM cell lines.	28868238
SMC3	Structural maintenance of chromosomes protein 3	Cohesin mutations in human cancer.	27207471
RPS6KA3	Ribosomal protein S6 kinase alpha-3	Epigenetic repression of miR-375 is the dominant mechanism for constitutive activation of the PDPK1/RPS6KA3 signaling axis in multiple myeloma.	28439875
SEC23A	Protein transport protein Sec23A	miR-375 induces docetaxel resistance in prostate cancer by targeting SEC23A and YAP1.	27832783
		Downregulation of SEC23A protein by miRNA-375 in prostate carcinoma.	21593139
FBN2	Fibrillin-2	Aberrant methylation of FBN2 in human non-small cell lung cancer.	15951052
CPS1	Carbamoyl-phosphate synthase [ammonia], mitochondrial	LncRNA CPS1-IT1 suppresses EMT and metastasis of colorectal cancer by inhibiting hypoxia-induced autophagy through inactivation of HIF-1α.	29017924
		Long non-coding RNA CPS1-IT1 is a positive prognostic factor and inhibits epithelial ovarian cancer tumorigenesis.	28770969
PTPRFT	Receptor-type tyrosine-protein phosphatase F	MicroRNA miR-24 enhances tumor invasion and metastasis by targeting PTPN9 and PTPRF to promote EGF signaling.	23418360
TRIP12	E3 ubiquitin-protein ligase TRIP12	TRIP12 as a mediator of human papillomavirus/p16-related radiation enhancement effects.	27425591
		RNA-Seq analysis identifies aberrant RNA splicing of TRIP12 in acute myeloid leukemia patients at remission.	24961348
KALRN	Kalirin	A meta-analysis of somatic mutations from next generation sequencing of 241 melanomas: a road map for the study of genes with potential clinical relevance.	24755198
MAP4K4	Mitogen-activated protein kinase kinase kinase kinase 4	MAP4K4 is a novel MAPK/ERK pathway regulator required for lung adenocarcinoma maintenance.	28306189
		MAP4K4: an emerging therapeutic target in cancer.	27800153
NEDD9	Enhancer of filamentation 1	Baicalein inhibits pancreatic cancer cell proliferation and invasion via suppression of NEDD9 expression and its downstream AKT and ERK signaling pathways.	28915595
		Overexpression of NEDD9 promotes cell invasion and metastasis in hepatocellular carcinoma.	28578938
RORC	Nuclear receptor ROR-gamma	Attenuated RORC expression in the presence of EMT progression in somatotroph adenomas following treatment with somatostatin analogs is associated with poor clinical recovery.	23825587
PRKRA	Interferon-inducible double-stranded RNA-dependent protein kinase activator A	Single nucleotide polymorphisms within microRNAs, microRNA targets, and microRNA biogenesis genes and their impact on colorectal cancer survival.	27859935
RBBP5	Retinoblastoma-binding protein 5	Role of RBBP5 and H3K4me3 in the vicinity of Snail transcription start site during epithelial-mesenchymal transition in prostate cancer cell.	27566588
		Somatic cancer mutations in the MLL1 histone methyltransferase modulate its enzymatic activity and dependence on the WDR5/RBBP5/ASH2L complex.	28182322
PLOD1	Procollagen-lysine,2-oxoglutarate 5-dioxygenase 1	Association of ECRG4 with PLK1, CDK4, PLOD1 and PLOD2 in esophageal squamous cell carcinoma.	28861165
EIF1AX	Eukaryotic translation initiation factor 1A, X-chromosomal	Frequent GNAQ, GNA11, and EIF1AX mutations in Iris Melanoma.	28700778
		Comparative analysis of the GNAQ, GNA11, SF3B1, and EIF1AX driver mutations in melanoma and across the cancer spectrum.	27089234
SIN3A	Paired amphipathic helix protein Sin3a	SIN3A and SIN3B differentially regulate breast cancer metastasis.	27780928
		The FOXN3-NEAT1-SIN3A repressor complex promotes progression of hormonally responsive breast cancer.	28805661
TAF1	Transcription initiation factor TFIID subunit 1	Frameshift mutations in the mononucleotide repeats of TAF1 and TAF1L genes in gastric and colorectal cancers with regional heterogeneity.	27571988
